# Supplementary material for: Synopsis of Plazia Ruiz & Pav. (Onoserideae, Asteraceae), including a new species from northern Peru
Source: PhytoKeys. 2014 Jan 31;(34):1–13. doi: 10.3897/phytokeys.34.6151 (PMC3941065; doi:10.3897/phytokeys.34.6151)
Supplement: XML Treatment for Plazia [file phytokeys.34.6151-treatment1.xml]

<!DOCTYPE tp:taxon-treatment
  PUBLIC "-//TaxonX//DTD Taxonomic Treatment Publishing DTD v0 20100105//EN" "tax-treatment-NSO.dtd">
<tp:taxon-treatment xmlns:tp="http://www.plazi.org/taxpub"><tp:treatment-meta><mixed-citation publication-type="journal"><person-group><name><surname>Dillon</surname><given-names>Michael O.</given-names></name><name><surname>Luebert</surname><given-names>Federico</given-names></name></person-group><article-title>Synopsis of <italic>Plazia</italic> Ruiz &amp; Pav. (Onoserideae, Asteraceae), including a new species from northern Peru</article-title><source>PhytoKeys</source><day>31</day><month>1</month><year>2014</year><volume>2014</volume><issue>34</issue><fpage>1</fpage><lpage>13</lpage><pub-id pub-id-type="doi">10.3897/phytokeys.34.6151</pub-id></mixed-citation></tp:treatment-meta><tp:nomenclature><tp:taxon-name>
                        <tp:taxon-name-part taxon-name-part-type="genus">Plazia</tp:taxon-name-part>
                    <object-id xmlns:xlink="http://www.w3.org/1999/xlink" xlink:type="simple">http://species-id.net/wiki/Plazia</object-id>
								</tp:taxon-name><tp:taxon-authority>Ruiz &amp; Pav., Fl. Peruv. Prodr.: 92. 1794.</tp:taxon-authority><tp:nomenclature-citation-list><tp:nomenclature-citation><tp:taxon-name>Aglaodendron</tp:taxon-name><comment> J.Rémy, Ann. Sci. Nat., ser. 3, 12: 175. 1849. Type: <italic><tp:taxon-name>Aglaodendron cheiranthifolium</tp:taxon-name></italic> J.Rémy = <italic><tp:taxon-name>Plazia cheiranthifolia</tp:taxon-name></italic> (J.Rémy) Wedd.</comment></tp:nomenclature-citation><tp:nomenclature-citation><tp:taxon-name>Harthamnus</tp:taxon-name><comment> H.Rob., Phytologia 45(6): 451. 1980. Type: <italic><tp:taxon-name>Harthamnus boliviensis</tp:taxon-name></italic> H. Rob. = <italic><tp:taxon-name>Plazia daphnoides</tp:taxon-name></italic> Wedd.</comment></tp:nomenclature-citation></tp:nomenclature-citation-list></tp:nomenclature><tp:treatment-sec sec-type="Type."><title>Type.</title><p><italic><tp:taxon-name>Plazia conferta</tp:taxon-name></italic> Ruiz &amp; Pav.</p></tp:treatment-sec><tp:treatment-sec sec-type="Description"><title>Description.</title><p>Shrubs 1–2 m tall, the branches erect to ascending; stems lacking spines. Leaves simple, sessile, in whorls at branch tips; blades lanceolate to oblanceolate, glabrous to glandular, usually appressed, the margins entire. Capitulescences of solitary, terminal heads, sessile. Capitula heterogamous, radiate or more rarely homogamous, discoid; involucres cylindrical to campanulate; receptacles plane, glabrous; phyllaries 5–7-seriate, lanceolate; ray florets 5–25, the corollas ligulate-bilabiate, the outer lip 4-nerved, tridentate, the inner lip bifid; styles cylindric, glabrous, bifid, the branches short, inconspicuous; disc florets 7–40, the corollas tubular, actinomorphic, glabrous, the limb deeply <!--PageBreak--><!--PageBreak-->5-lobed, the lobes greater than 1/3 the length of the corolla, coiled; anthers linear, the terminal appendages lanceolate, fused into a column, truncate, the bases caudate; styles claviform, the branches short, rounded. Achenes glabrous or glandular-pubescent; pappus of scabrid bristles, isomorphic, yellowish. Chromosome number: unknown.</p></tp:treatment-sec><tp:treatment-sec sec-type="Distribution"><title>Distribution.</title><p>All species are confined to the Andean Cordillera and associated inter-Andean valleys (<xref ref-type="fig" rid="F1">Fig. 1</xref>). Two species are confinded to Peru; both are rare and only known from a few collection localities. Another species is restricted to the Andes of central Chile. <italic><tp:taxon-name>Plazia daphanoides</tp:taxon-name></italic> Wedd. is the only wideranging species, being recorded from southern Peru and adjacent Argentina, Bolivia and Chile, usually in high-elevation, dry sites (<xref ref-type="bibr" rid="B4">Cabrera 1978</xref>, <xref ref-type="bibr" rid="B6">Ferreyra 1980</xref>, <xref ref-type="bibr" rid="B7">1995</xref>).</p></tp:treatment-sec><tp:treatment-sec sec-type="Discussion."><title>Discussion.</title><p>The genus <italic><tp:taxon-name>Plazia</tp:taxon-name></italic> was described by <xref ref-type="bibr" rid="B20">Ruiz López and Pavón (1794)</xref> and they subsequently published its first species, <italic><tp:taxon-name>Plazia conferta</tp:taxon-name></italic> Ruiz &amp; Pav. (1798). All efforts at locating material corresponding to their type collection from Peru have not been successful (<xref ref-type="bibr" rid="B2">Cabrera 1960</xref>).</p><p><xref ref-type="bibr" rid="B24">Weddell (1855)</xref> provided an emended generic description for <italic><tp:taxon-name>Plazia</tp:taxon-name></italic> and he recognized three species: <italic><tp:taxon-name>Plazia conferta</tp:taxon-name></italic> Ruiz &amp; Pav., <italic><tp:taxon-name>Plazia cheiranthifolia</tp:taxon-name></italic> (J. Remy) Wedd., and <italic><tp:taxon-name>Plazia daphnoides</tp:taxon-name></italic> Wedd. <xref ref-type="bibr" rid="B18">Reiche (1905)</xref> picked up the implied transfers by <xref ref-type="bibr" rid="B9">Hoffmann (1890–1894)</xref> and treated <italic><tp:taxon-name>Plazia</tp:taxon-name></italic> in Chile as having three species: <italic><tp:taxon-name>Plazia cheiranthifolia</tp:taxon-name></italic>, <italic><tp:taxon-name>Plazia pinifolia</tp:taxon-name></italic> (Phil.) O.Hoffm. [= <italic><tp:taxon-name>Gypothamnium pinifolium</tp:taxon-name></italic> Phil.], and <italic><tp:taxon-name>Plazia virgata</tp:taxon-name></italic> (Phil.) O.Hoffmann [=<italic><tp:taxon-name>Aphyllocladus denticulatus</tp:taxon-name></italic> (J.Rémy ex Gay) Cabrera]. Recent floristic treatments have accepted <italic><tp:taxon-name>Plazia</tp:taxon-name></italic> as distinct from <italic><tp:taxon-name>Aphyllocladus</tp:taxon-name></italic> and <italic><tp:taxon-name>Gypothamnium</tp:taxon-name></italic> (e.g., <xref ref-type="bibr" rid="B4">Cabrera 1978</xref>, <xref ref-type="bibr" rid="B7">Ferreyra 1995</xref>, <xref ref-type="bibr" rid="B8">Hind 2009</xref>, <xref ref-type="bibr" rid="B13">Marticorena and Quezada 1985</xref>, <xref ref-type="bibr" rid="B25">Zuloaga and Morrone 1999</xref>). The addition of the northern Peruvian species described here brings the total number of recognized species to four.</p></tp:treatment-sec><tp:treatment-sec sec-type="Key to species of Plazia"><title>Key to species of <italic><tp:taxon-name>Plazia</tp:taxon-name></italic></title><table-wrap content-type="key" position="anchor" orientation="portrait"><table><tbody><tr><td rowspan="1" colspan="1">1</td><td rowspan="1" colspan="1">Leaves oblong or oblong-spathulate, 8–18 mm long, 2–3.5 mm wide; capitula with 5–8(–10) ray florets, (7–)10–11(–12) disc florets; involucres cylindrical (Argentina, Bolivia, Chile, Peru)</td><td rowspan="1" colspan="1"><italic><tp:taxon-name>Plazia daphnoides</tp:taxon-name></italic> Wedd.</td></tr><tr><td rowspan="1" colspan="1">–</td><td rowspan="1" colspan="1">Leaves elliptic to oblanceolate or oblong, 22–42 mm long, 3–6 mm wide; capitula lacking obvious ray florets or more commonly with 15–25 ray florets, (9–)20–25(–40) disc florets; involucres campanulate	2</td></tr><tr><td rowspan="1" colspan="1">2</td><td rowspan="1" colspan="1">Leaves oblong, 28–30 mm long, 7.5–8 mm; corollas more or less isomorphic, obvious ligules lacking (Central Chile)</td><td rowspan="1" colspan="1"><italic><tp:taxon-name>Plazia cheiranthifolia</tp:taxon-name></italic> (J.Rémy) Wedd.</td></tr><tr><td rowspan="1" colspan="1">–</td><td rowspan="1" colspan="1">Leaves oblanceolate, 10–25 mm long, 1–3 mm wide; corollas dimorphic, outer florets with ligules obvious (Peru)</td><td rowspan="1" colspan="1">3</td></tr><tr><td rowspan="1" colspan="1">3</td><td rowspan="1" colspan="1">Involucre 25–30 mm in diameter; ray florets 15–20, disc florets c. 40</td><td rowspan="1" colspan="1"><italic><tp:taxon-name>Plazia robinsonii</tp:taxon-name></italic> M.O.Dillon &amp; Sagást.</td></tr><tr><td rowspan="1" colspan="1">–</td><td rowspan="1" colspan="1">Involucre 12–16 mm in diameter; ray florets18–20, disc florets 10–20</td><td rowspan="1" colspan="1"><italic><tp:taxon-name>Plazia conferta</tp:taxon-name></italic> Ruiz &amp; Pav.</td></tr><!--PageBreak--></tbody></table></table-wrap></tp:treatment-sec><tp:treatment-sec><!--Section generated to contain objects referenced in tp:taxon-treatment.--><fig id="F1" position="float" orientation="portrait"><label>Figure 1.</label><caption><p>Distribution map of the currently recognized species of <italic><tp:taxon-name>Plazia</tp:taxon-name></italic>. The shaded area indicates high-elevation areas of the Andes above 3000 m. Locality data were obtained from <xref ref-type="bibr" rid="B1">Cabrera (1951)</xref>, <xref ref-type="bibr" rid="B7">Ferreyra (1995)</xref>, Missouri Botanical Garden (<ext-link xmlns:xlink="http://www.w3.org/1999/xlink" ext-link-type="uri" xlink:href="http://www.tropicos.org/" xlink:type="simple">http://www.tropicos.org/</ext-link>), Instituto de Botánica Darwinion (through <ext-link xmlns:xlink="http://www.w3.org/1999/xlink" ext-link-type="uri" xlink:href="http://www.gbif.org/" xlink:type="simple">http://www.gbif.org/</ext-link>)  and the herbaria ASU, B, F, HUT, P, SGO, US.</p></caption><graphic xmlns:xlink="http://www.w3.org/1999/xlink" xlink:href="PhytoKeys-034-001-g001.jpg" position="float" orientation="portrait" xlink:type="simple"/></fig></tp:treatment-sec><ref-list><ref id="B1"><mixed-citation xmlns:xlink="http://www.w3.org/1999/xlink" xlink:type="simple"><person-group><name name-style="western"><surname>Cabrera</surname><given-names>AL</given-names></name></person-group> (<year>1951</year>)<article-title> Notas sobre compuestas de la América Austral. I. Los géneros afines a <italic>Plazia</italic>.</article-title><source>Darwiniana </source><volume>9</volume>(<issue>3–4</issue>)): <fpage>363</fpage>-<lpage>373</lpage>.</mixed-citation></ref><ref id="B7"><mixed-citation xmlns:xlink="http://www.w3.org/1999/xlink" xlink:type="simple"><person-group><name name-style="western"><surname>Ferreyra</surname><given-names>R</given-names></name></person-group> (<year>1995</year>)<article-title> Family Asteraceae: Part VI, Tribe Mutiseae.</article-title> In: <person-group><name name-style="western"><surname>Macbride</surname><given-names>JF et al</given-names></name></person-group>. <issue-title> Flora of Peru. Fieldiana Botany. N.S.</issue-title><volume>35</volume>: <fpage>1</fpage>-<lpage>101</lpage>.</mixed-citation></ref><ref id="B4"><mixed-citation xmlns:xlink="http://www.w3.org/1999/xlink" xlink:type="simple"><person-group><name name-style="western"><surname>Cabrera</surname><given-names>AL</given-names></name></person-group> (<year>1978</year>)<source> Flora de la Provincia de Jujuy. Compositae. Colección Científica del INTA, Buenos Aires, 1–726.</source></mixed-citation></ref><ref id="B6"><mixed-citation xmlns:xlink="http://www.w3.org/1999/xlink" xlink:type="simple"><person-group><name name-style="western"><surname>Ferreyra</surname><given-names>R</given-names></name></person-group> (<year>1980</year>)<article-title> El género <italic>Plazia</italic> en el Perú.</article-title><source>Boletín de la Sociedad Peruana de Botánica </source><volume>8</volume>: <fpage>101</fpage>-<lpage>105</lpage>.</mixed-citation></ref><ref id="B20"><mixed-citation xmlns:xlink="http://www.w3.org/1999/xlink" xlink:type="simple"><person-group><name name-style="western"><surname>Ruiz López</surname><given-names>H</given-names></name><name name-style="western"><surname>Pavón</surname><given-names>JA</given-names></name></person-group> (<year>1794</year>)<source> Florae Peruvianae, et Chilensis Prodromus. Madrid, 1–154.</source></mixed-citation></ref><ref id="B2"><mixed-citation xmlns:xlink="http://www.w3.org/1999/xlink" xlink:type="simple"><person-group><name name-style="western"><surname>Cabrera</surname><given-names>AL</given-names></name></person-group> (<year>1960</year>)<article-title> Notas sobre tipos de Compuestas Sudamericanas en herbarios Europeos. III, Los tipos de Ruiz y Pavón.</article-title><source>Boletín de la Sociedad Argentina de Botánica </source><volume>8</volume>(<issue>3–4</issue>)): <fpage>195</fpage>-<lpage>215</lpage>.</mixed-citation></ref><ref id="B24"><mixed-citation xmlns:xlink="http://www.w3.org/1999/xlink" xlink:type="simple"><person-group><name name-style="western"><surname>Weddell</surname><given-names>HA</given-names></name></person-group> (<year>1855</year>)<source> Chloris Andina, vol 1. P.Bertrand, Paris, 1–231. </source>doi: <ext-link ext-link-type="uri" xlink:href="http://dx.doi.org/10.5962/bhl.title.217" xlink:type="simple">10.5962/bhl.title.217</ext-link></mixed-citation></ref><ref id="B18"><mixed-citation xmlns:xlink="http://www.w3.org/1999/xlink" xlink:type="simple"><person-group><name name-style="western"><surname>Reiche</surname><given-names>C</given-names></name></person-group> (<year>1905</year>)<article-title> Estudios criticos sobre la Flora de Chile.</article-title><source>Anales de la Universidad de Chile </source><volume>114</volume>: <fpage>735</fpage>-<lpage>738</lpage>.</mixed-citation></ref><ref id="B9"><mixed-citation xmlns:xlink="http://www.w3.org/1999/xlink" xlink:type="simple"><person-group><name name-style="western"><surname>Hoffmann</surname><given-names>O</given-names></name></person-group> (<year>1890–1894</year>)<article-title> Compositae.</article-title> In: <person-group><name name-style="western"><surname>Engler</surname><given-names>HGA</given-names></name><name name-style="western"><surname>Prantl</surname><given-names>KAE</given-names></name></person-group> (<role>Eds</role>). <issue-title>Die natürlichen Pflanzenfamilien.</issue-title><source>Wilhelm Engelmann Verlag, Leipzig, 4(5)</source>: <fpage>87</fpage>-<lpage>387</lpage>.</mixed-citation></ref><ref id="B8"><mixed-citation xmlns:xlink="http://www.w3.org/1999/xlink" xlink:type="simple"><person-group><name name-style="western"><surname>Hind</surname><given-names>DJN</given-names></name></person-group> (<year>2009</year>)<source><italic>An annotated preliminary checklist of the Compositae of Bolivia</italic>. <ext-link ext-link-type="uri" xlink:href="http://www.kew.org/science/tropamerica/boliviacompositae/checklist.pdf" xlink:type="simple">http://www.kew.org/science/tropamerica/boliviacompositae/checklist.pdf</ext-link>  [accessed 7 Jan 2014]</source></mixed-citation></ref><ref id="B13"><mixed-citation xmlns:xlink="http://www.w3.org/1999/xlink" xlink:type="simple"><person-group><name name-style="western"><surname>Marticorena</surname><given-names>C</given-names></name><name name-style="western"><surname>Quezada</surname><given-names>M</given-names></name></person-group> (<year>1985</year>)<article-title> Catálogo de la flora vascular de Chile.</article-title><source>Gayana, Botánica </source><volume>42</volume>(<issue>1–2</issue>)): <fpage>1</fpage>-<lpage>155</lpage>.</mixed-citation></ref><ref id="B25"><mixed-citation xmlns:xlink="http://www.w3.org/1999/xlink" xlink:type="simple"><person-group><name name-style="western"><surname>Zuloaga</surname><given-names>FO</given-names></name><name name-style="western"><surname>Morrone</surname><given-names>O</given-names></name></person-group> (<year>1999</year>)<article-title> Catálogo de las Plantas Vasculares de la Argentina. Dicotyledoneae.</article-title><source>Monographs in Systematic Botany Missouri Botanical Garden </source><volume>74</volume>: <fpage>1</fpage>-<lpage>1246</lpage>.</mixed-citation></ref></ref-list></tp:taxon-treatment>
