# Supplementary material for: Synopsis of Plazia Ruiz & Pav. (Onoserideae, Asteraceae), including a new species from northern Peru
Source: PhytoKeys. 2014 Jan 31;(34):1–13. doi: 10.3897/phytokeys.34.6151 (PMC3941065; doi:10.3897/phytokeys.34.6151)
Supplement: XML Treatment for Plazia cheiranthifolia [file phytokeys.34.6151-treatment2.xml]

<!DOCTYPE tp:taxon-treatment
  PUBLIC "-//TaxonX//DTD Taxonomic Treatment Publishing DTD v0 20100105//EN" "tax-treatment-NSO.dtd">
<tp:taxon-treatment xmlns:tp="http://www.plazi.org/taxpub"><tp:treatment-meta><mixed-citation publication-type="journal"><person-group><name><surname>Dillon</surname><given-names>Michael O.</given-names></name><name><surname>Luebert</surname><given-names>Federico</given-names></name></person-group><article-title>Synopsis of <italic>Plazia</italic> Ruiz &amp; Pav. (Onoserideae, Asteraceae), including a new species from northern Peru</article-title><source>PhytoKeys</source><day>31</day><month>1</month><year>2014</year><volume>2014</volume><issue>34</issue><fpage>1</fpage><lpage>13</lpage><pub-id pub-id-type="doi">10.3897/phytokeys.34.6151</pub-id></mixed-citation></tp:treatment-meta><tp:nomenclature><label>1.</label><tp:taxon-name>
                        <tp:taxon-name-part taxon-name-part-type="genus">Plazia</tp:taxon-name-part>
                        <tp:taxon-name-part taxon-name-part-type="species">cheiranthifolia</tp:taxon-name-part>
                    <object-id xmlns:xlink="http://www.w3.org/1999/xlink" xlink:type="simple">http://species-id.net/wiki/Plazia_cheiranthifolia</object-id>
								</tp:taxon-name><tp:taxon-authority>(J.Rémy) Wedd., Chlor. Andina 1: 12. 1855.</tp:taxon-authority><tp:nomenclature-citation-list><tp:nomenclature-citation><tp:taxon-name>Aglaeodendron cheiranthifolium</tp:taxon-name><comment> J.Rémy, Ann. Sci. Nat., ser. 3, 12: 175. 1849.</comment></tp:nomenclature-citation></tp:nomenclature-citation-list></tp:nomenclature><tp:treatment-sec sec-type="Type."><title>Type.</title><p>CHILE, Región IV, Coquimbo, <italic>C. Gay s.n</italic>. (holotype: P00703596!; isotype: P00703598!).</p></tp:treatment-sec><tp:treatment-sec sec-type="Description"><title>Description.</title><p>Shrubs to 1.5 m tall; stems very resinous. Leaves oblong, 28–30 mm long, 7.5–8 mm wide, sessile, apically acute, 3–5-nerved, entire, thickened, glabrous. Capitulescences of solitary terminal heads. Capitula solitary, sessile; involucres campanulate, 25–30 mm long, c. 25 mm wide; phyllaries 3–4-seriate; inner lanceolate, 25–28 mm long, c. 3 mm wide; florets numerous, isomorphic, the outer with corollas subligulate. c. 10, lobes strongly coilled, inner florets 20–25; all corollas lobes c. 7 mm long, c. 4 mm wide, the tube c. 13 mm long; pappus to 16 mm long. Achenes 6–7-ribbed, glabrous, linear oblong, c. 7.5 mm long, c. 1.2 mm wide.</p></tp:treatment-sec><tp:treatment-sec sec-type="Distribution"><title>Distribution.</title><p>While it was once considered extinct, this species was recently rediscovered in the Precordillera of Ovalle (<xref ref-type="bibr" rid="B5">Faúndez and Saldivia 2008</xref>) and the description provided here is largely derived from the specimens and data in that publication. Since this species appears to be restricted to an area of no more than 2 km<sup>2</sup>, it would be designated as “critically endangered” (<xref ref-type="bibr" rid="B23">IUCN 2001</xref>).</p></tp:treatment-sec><tp:treatment-sec sec-type="Discussion."><title>Discussion.</title><p><italic><tp:taxon-name>Plazia cheiranthifolia</tp:taxon-name></italic> is a rare shruby species apparently confined to the central Chilean region near Coquimbo. It has the longest leaves of any species of <italic><tp:taxon-name>Plazia</tp:taxon-name></italic> and large capitula with broadly campanulate involucres. Rémy described as his <italic><tp:taxon-name>Aglaodendron chieranthifolium</tp:taxon-name></italic> as homogamous, all with bilabiate corollas with lobes of varying lengths. From the photo in <xref ref-type="bibr" rid="B5">Faúndez and Saldivia (2008)</xref>, it appears there are perhaps nine subligulate corollas.</p><p><italic><tp:taxon-name>Aglaeodendron cheiranthifolium</tp:taxon-name></italic> J.Rémy was based upon a collection by Claudo Gay deposited in Paris (P00703596). The isotype, also in Paris (P00703598), contains a small piece of paper c. 1 cm square, with the number “176” afixed to the lower left hand corner. This number corresponds to the page number of the collection citation in <xref ref-type="bibr" rid="B19">Rémy (1849)</xref>. It should not be considered as an accession number for Claudo Gay as has been published in internet sources.</p></tp:treatment-sec><tp:treatment-sec sec-type="Specimens examined."><title>Specimens examined.</title><p>CHILE. Region IV. Prov. Limarí. Bocatoma Central Los Molles, Río Molles, 2590 m, 18 Jan 2007, <italic>P. Saldivia et al. s.n</italic>. (SGO154422!).</p></tp:treatment-sec><ref-list><ref id="B5"><mixed-citation xmlns:xlink="http://www.w3.org/1999/xlink" xlink:type="simple"><person-group><name name-style="western"><surname>Faúndez</surname><given-names>L</given-names></name><name name-style="western"><surname>Saldivia</surname><given-names>P</given-names></name></person-group> (<year>2008</year>)<article-title> <italic>Plazia cheiranthifolia</italic>, especie extinta, redescubierta en la precordillera de Ovalle, Región de Coquimbo, Chile.</article-title><source>Noticiario Mensual Museo Nacional de Historia Natural Chile </source><volume>360</volume>: <fpage>18</fpage>-<lpage>21</lpage>.</mixed-citation></ref><ref id="B23"><mixed-citation xmlns:xlink="http://www.w3.org/1999/xlink" xlink:type="simple"><person-group><name name-style="western"><surname>IUCN</surname><given-names>Species Survival Commision</given-names></name></person-group> (<year>2001</year>)<source> IUCN Red List Categories and Criteria: Version 3.1. IUCN, Gland, Switzerland and Cambridge, United Kingdom, 1–30.</source></mixed-citation></ref><ref id="B19"><mixed-citation xmlns:xlink="http://www.w3.org/1999/xlink" xlink:type="simple"><person-group><name name-style="western"><surname>Rémy</surname><given-names>EJ</given-names></name></person-group> (<year>1849</year>)<source> Observations sur les Composées de la flore du Chili. Annales des Sciences Naturelles (Botanique), sér. 3 12: 173–192.</source></mixed-citation></ref></ref-list></tp:taxon-treatment>
