# Supplementary material for: Synopsis of Plazia Ruiz & Pav. (Onoserideae, Asteraceae), including a new species from northern Peru
Source: PhytoKeys. 2014 Jan 31;(34):1–13. doi: 10.3897/phytokeys.34.6151 (PMC3941065; doi:10.3897/phytokeys.34.6151)
Supplement: XML Treatment for Plazia conferta [file phytokeys.34.6151-treatment3.xml]

<!DOCTYPE tp:taxon-treatment
  PUBLIC "-//TaxonX//DTD Taxonomic Treatment Publishing DTD v0 20100105//EN" "tax-treatment-NSO.dtd">
<tp:taxon-treatment xmlns:tp="http://www.plazi.org/taxpub"><tp:treatment-meta><mixed-citation publication-type="journal"><person-group><name><surname>Dillon</surname><given-names>Michael O.</given-names></name><name><surname>Luebert</surname><given-names>Federico</given-names></name></person-group><article-title>Synopsis of <italic>Plazia</italic> Ruiz &amp; Pav. (Onoserideae, Asteraceae), including a new species from northern Peru</article-title><source>PhytoKeys</source><day>31</day><month>1</month><year>2014</year><volume>2014</volume><issue>34</issue><fpage>1</fpage><lpage>13</lpage><pub-id pub-id-type="doi">10.3897/phytokeys.34.6151</pub-id></mixed-citation></tp:treatment-meta><tp:nomenclature><label>2.</label><tp:taxon-name>
                        <tp:taxon-name-part taxon-name-part-type="genus">Plazia</tp:taxon-name-part>
                        <tp:taxon-name-part taxon-name-part-type="species">conferta</tp:taxon-name-part>
                    <object-id xmlns:xlink="http://www.w3.org/1999/xlink" xlink:type="simple">http://species-id.net/wiki/Plazia_conferta</object-id>
								</tp:taxon-name><tp:taxon-authority>Ruiz &amp; Pav., Syst. Veg. Fl. Peruv. Chil. 187. 1798.</tp:taxon-authority></tp:nomenclature><tp:treatment-sec sec-type="Type."><title>Type.</title><p>PERU. Junín: Acobamba [near Tarma], <italic>H. Ruiz López &amp; J.A. Pavón s.n.</italic> (holotype: MA, n.v.).</p><!--PageBreak--></tp:treatment-sec><tp:treatment-sec sec-type="Description"><title>Description.</title><p>Shrubs, branched, branches glabrous. Leaves oblanceolate, 22–42 mm long, 5–6 mm wide, glabrous, sessile, acute-mucronate, margin entire. Capitula with involucres 18–22 mm high, 12–16 mm wide; phyllaries 6–7-seriate, glabrous, lanceolate, the inner 22–25 mm long, 3–3.5 mm wide, acute, the outer gradually smaller; ray florets 18–20, the corollas 26–28 mm long, the tube 10–11 mm long, glabrous, the outer lip 14–15 mm long, 5–6 mm wide, 4-nerved, tridentate, the inner lip bipartite; disc florets 40–42, the corollas 15–18 mm long, the tube glabrous, the lobes 9–10 mm long, 1–1.2 mm wide, coiled; anthers 6–7 mm long. Achenes [ray] 4–5 mm long, 1.5–1.6 mm wide, glabrous; pappus c. 12 mm long; [disc] 4.5–5 mm long, 1–1.2 mm wide; pappus c. 14 mm long.</p></tp:treatment-sec><tp:treatment-sec sec-type="Distribution"><title>Distribution.</title><p>Endemic to an inter-Andean valley in central Peru from near Tarma; c. 3000 m. Given that this species appears confined to a single locality and of a few individuals, it would be considered “critically endangered” (<xref ref-type="bibr" rid="B23">IUCN 2001</xref>).</p></tp:treatment-sec><tp:treatment-sec sec-type="Discussion."><title>Discussion.</title><p><italic><tp:taxon-name>Plazia conferta</tp:taxon-name></italic> is a rare species, and type material has not been located. No new material had been collected since Ruiz López and Pavón’s original gathering until a second collection was made by Felix Woytkowski at the type locality nearly 180 years after its original description. <xref ref-type="bibr" rid="B2">Cabrera (1960)</xref> was unsuccessful in locating Ruiz López and Pavón’s type material in the major European herbaria, including Madrid. We made inquiries to the Real Jardín Botánico in Madrid, but no collection of <italic><tp:taxon-name>Plazia</tp:taxon-name></italic> has surfaced as yet. <xref ref-type="bibr" rid="B6">Ferreyra (1980)</xref> cited duplicates of <italic>Woytkowski 52</italic> as occurring at MO and F, but after exhaustive searching, no duplicate collections were located, and subsequently the duplicates were not cited in Ferreyra’s Flora of Peru treatment (1995). Further, during this study, we were unsuccessful in our efforts to examine the Woytkowski collection at USM, and the description provided by <xref ref-type="bibr" rid="B7">Ferreyra (1995)</xref> was used to quantify the differences between that species and the new one described here.</p><p>There is an error in the citation of the generic description in Florae Peruvianae Chilensis Prodromus (1794), where page “104” is cited in Systema Vegetabilium Florae Peruvianae et Chilensis (1798) incorrectly, and the generic description is actually on page 92.</p></tp:treatment-sec><ref-list><ref id="B23"><mixed-citation xmlns:xlink="http://www.w3.org/1999/xlink" xlink:type="simple"><person-group><name name-style="western"><surname>IUCN</surname><given-names>Species Survival Commision</given-names></name></person-group> (<year>2001</year>)<source> IUCN Red List Categories and Criteria: Version 3.1. IUCN, Gland, Switzerland and Cambridge, United Kingdom, 1–30.</source></mixed-citation></ref><ref id="B2"><mixed-citation xmlns:xlink="http://www.w3.org/1999/xlink" xlink:type="simple"><person-group><name name-style="western"><surname>Cabrera</surname><given-names>AL</given-names></name></person-group> (<year>1960</year>)<article-title> Notas sobre tipos de Compuestas Sudamericanas en herbarios Europeos. III, Los tipos de Ruiz y Pavón.</article-title><source>Boletín de la Sociedad Argentina de Botánica </source><volume>8</volume>(<issue>3–4</issue>)): <fpage>195</fpage>-<lpage>215</lpage>.</mixed-citation></ref><ref id="B6"><mixed-citation xmlns:xlink="http://www.w3.org/1999/xlink" xlink:type="simple"><person-group><name name-style="western"><surname>Ferreyra</surname><given-names>R</given-names></name></person-group> (<year>1980</year>)<article-title> El género <italic>Plazia</italic> en el Perú.</article-title><source>Boletín de la Sociedad Peruana de Botánica </source><volume>8</volume>: <fpage>101</fpage>-<lpage>105</lpage>.</mixed-citation></ref><ref id="B7"><mixed-citation xmlns:xlink="http://www.w3.org/1999/xlink" xlink:type="simple"><person-group><name name-style="western"><surname>Ferreyra</surname><given-names>R</given-names></name></person-group> (<year>1995</year>)<article-title> Family Asteraceae: Part VI, Tribe Mutiseae.</article-title> In: <person-group><name name-style="western"><surname>Macbride</surname><given-names>JF et al</given-names></name></person-group>. <issue-title> Flora of Peru. Fieldiana Botany. N.S.</issue-title><volume>35</volume>: <fpage>1</fpage>-<lpage>101</lpage>.</mixed-citation></ref></ref-list></tp:taxon-treatment>
