# Supplementary material for: Synopsis of Plazia Ruiz & Pav. (Onoserideae, Asteraceae), including a new species from northern Peru
Source: PhytoKeys. 2014 Jan 31;(34):1–13. doi: 10.3897/phytokeys.34.6151 (PMC3941065; doi:10.3897/phytokeys.34.6151)
Supplement: XML Treatment for Plazia daphnoides [file phytokeys.34.6151-treatment4.xml]

<!DOCTYPE tp:taxon-treatment
  PUBLIC "-//TaxonX//DTD Taxonomic Treatment Publishing DTD v0 20100105//EN" "tax-treatment-NSO.dtd">
<tp:taxon-treatment xmlns:tp="http://www.plazi.org/taxpub"><tp:treatment-meta><mixed-citation publication-type="journal"><person-group><name><surname>Dillon</surname><given-names>Michael O.</given-names></name><name><surname>Luebert</surname><given-names>Federico</given-names></name></person-group><article-title>Synopsis of <italic>Plazia</italic> Ruiz &amp; Pav. (Onoserideae, Asteraceae), including a new species from northern Peru</article-title><source>PhytoKeys</source><day>31</day><month>1</month><year>2014</year><volume>2014</volume><issue>34</issue><fpage>1</fpage><lpage>13</lpage><pub-id pub-id-type="doi">10.3897/phytokeys.34.6151</pub-id></mixed-citation></tp:treatment-meta><tp:nomenclature><label>3.</label><tp:taxon-name>
                        <tp:taxon-name-part taxon-name-part-type="genus">Plazia</tp:taxon-name-part>
                        <tp:taxon-name-part taxon-name-part-type="species">daphnoides</tp:taxon-name-part>
                    <object-id xmlns:xlink="http://www.w3.org/1999/xlink" xlink:type="simple">http://species-id.net/wiki/Plazia_daphnoides</object-id>
								</tp:taxon-name><tp:taxon-authority>Wedd., Chlor. Andina 1: 13. 1855.</tp:taxon-authority><tp:nomenclature-citation-list><tp:nomenclature-citation><tp:taxon-name>Plazia daphnoides</tp:taxon-name><comment> α <italic>villosa</italic> Wedd., Chlor. Andina 1: 13. 1855. Type. CHILE. XV Region, Prov. Parinacota: Cordillera de Tacora, entre Tacna et La Paz, <italic>H. Weddell s.n</italic>. (lectotype desiganted by <xref ref-type="bibr" rid="B7">Ferreyra 1995</xref>, pg. 83: P, P00703594!; isolectotype: ex P, F971331!).</comment></tp:nomenclature-citation><tp:nomenclature-citation><tp:taxon-name>Plazia daphnoides</tp:taxon-name><comment> ß <italic>glabrescens</italic> Wedd., Chlor. Andina 1: 13. 1855. Type. BOLIVIA. Tomas Frias: Potosi, <italic>A. d’Oribigny 1386</italic> (lectotype, chosen here: P00793599!; isolectotypes: BR0000552180!, GH, P00703595!).</comment></tp:nomenclature-citation><tp:nomenclature-citation><tp:taxon-name>Harthamnus boliviensis</tp:taxon-name><comment> H. Rob., Phytologia 45(6): 451. 1980.<!--PageBreak--> Type. BOLIVIA. Cochabamba: S E of Cochabamba, vicinity of Rodeo, 3500 m, 5 Mar 1979, <italic>J. A. Hart 1739</italic> (holotype: US2854177!; isotype: A, n.v.; photograph ex US, FM neg. 1944785!).</comment></tp:nomenclature-citation></tp:nomenclature-citation-list></tp:nomenclature><tp:treatment-sec sec-type="Description"><title>Description.</title><p>Shrubs to 2 m, resinous. Leaves sessile; blades oblanceolate to lanceolate, 10–18(–20) mm long, (2–)3–4 mm wide, apically acute, basally cuneate, glandular-pubescent, the margins ciliate. Capitula with cylindrical involucres (15–)18–20 mm high, 7–8(–14) mm wide; phyllaries 3–6-seriate, lanceolate, the inner 20–21 mm long, 2.4–3 mm wide, the outer smaller; ray florets (5–)7–8(–10), the corollas 20–21 mm long, the tube 11–11.5 mm long, the outer lip 9–9.5 mm long, 2–3 mm wide, tridentate, the inner lip bipartite, 6–7 mm long; disc florets (7–)10–11(–12), the corollas white, 13–14 mm long, the tube 10–11 mm long, the lobes 7–8 mm long; anthers 5–6 mm long. Achenes [ray] 4.5–5 mm long, 1.2–1.4 mm wide, glandular; pappus c. 13 mm long; [disc] 5–5.5 mm long, 1 mm wide, glandular; pappus c. 12.5 mm long.</p></tp:treatment-sec><tp:treatment-sec sec-type="Distribution"><title>Distribution.</title><p>In <italic><tp:taxon-name>Plazia</tp:taxon-name></italic>, <italic><tp:taxon-name>Plazia daphnoides</tp:taxon-name></italic> displays the widest distribution with collections from the Andean Cordillera of southern Peru, Bolivia, Chile, and Argentina (3000–4000 m). While locally it may come while locally may come under stress from habitat reduction, it would be considered as of “least concern” (<xref ref-type="bibr" rid="B23">IUCN 2001</xref>).</p></tp:treatment-sec><tp:treatment-sec sec-type="Discussion."><title>Discussion.</title><p>This species is distinctive with the narrowest capitula with the fewest ray and disc florets within the genus. <xref ref-type="bibr" rid="B7">Ferreyra (1995)</xref> lists the type specimen as collected by H. Weddell near the locality of Tacora, which is now in northern Chile.</p><p><xref ref-type="bibr" rid="B24">Weddell (1855)</xref> failed to describe a nominative variety (p. 13); however, the manner in which he presented the material examined in his studies suggests that his first variety represented his nominative variety [α <italic>villosa</italic>, foliis utrinque villosis]. Examination of a large suite of collections has failed to find consistant morphological variation combined with any geographic pattern to support recognition of varieties in this taxon.</p><p>Robinson’s (1980) new genus and species, <italic><tp:taxon-name>Harthamnus boliviensis</tp:taxon-name></italic>, was discovered by him to be a synonym of <italic><tp:taxon-name>Plazia daphnoides</tp:taxon-name></italic> shortly after its publication.</p></tp:treatment-sec><tp:treatment-sec sec-type="Specimens examined."><title>Specimens examined.</title><p>ARGENTINA. Jujuy: Dept. Humahusca, Mina Aguilar, Espinosa del Diablo, 3800 m, 12 Jan 1968, <italic>A.L. Cabrera et al. 18985</italic> (LP, n.v.; SI014474!). Dept. Tumbaya, El Angosto de San José del Chañi, 3550 m, 26 Feb 1972, <italic>A.L. Cabrera, J. Frangi, A.M. de Frangi, R. Kiesling &amp; E.M. Zardini 22463</italic> (LP, n.v.; P04318222!). Salta: Dept. Poma, Colres, 31 Jan 1944, <italic>A. L. Cabrera 8331</italic> (LP, n.v.; F1549306!, P02405527!).</p><p>BOLIVIA. Cochabamba: Sivingani, 11,000 ft, 24 Mar 1950, <italic>W.M.A. Brooke 6219</italic> (F1547725!). Tarija: Cercado, Tarija, 3900 m, 20 Feb 1904, <italic>K. Fiebrig 3101</italic> (F520491!).</p><p>CHILE. Region XV. Prov. Parinacota. Putre, 3500 m, 29 Dec 1995, <italic>L. Landrum &amp; S. Landrum 8883</italic> (ASU0061610!); Quebrada Murmuntani, 3800 m, 13 May 2008, <italic>M.A. Trivelli s.n</italic>. (SGO156326!); Cordillera de Chapiquiña, 3600 m, 7 Mar 1927, <italic>C. Troll 3235</italic> (B!).</p><p>PERU. Ayacucho, 83 km W of Puquio, 76 km E of Nazca, 3430 m, 22 Jun 1978, A. <italic>Gentry, M. Dillon, P. Berry, &amp; J. Aronson 23273</italic> (F1918361!).</p><!--PageBreak--></tp:treatment-sec><ref-list><ref id="B7"><mixed-citation xmlns:xlink="http://www.w3.org/1999/xlink" xlink:type="simple"><person-group><name name-style="western"><surname>Ferreyra</surname><given-names>R</given-names></name></person-group> (<year>1995</year>)<article-title> Family Asteraceae: Part VI, Tribe Mutiseae.</article-title> In: <person-group><name name-style="western"><surname>Macbride</surname><given-names>JF et al</given-names></name></person-group>. <issue-title> Flora of Peru. Fieldiana Botany. N.S.</issue-title><volume>35</volume>: <fpage>1</fpage>-<lpage>101</lpage>.</mixed-citation></ref><ref id="B23"><mixed-citation xmlns:xlink="http://www.w3.org/1999/xlink" xlink:type="simple"><person-group><name name-style="western"><surname>IUCN</surname><given-names>Species Survival Commision</given-names></name></person-group> (<year>2001</year>)<source> IUCN Red List Categories and Criteria: Version 3.1. IUCN, Gland, Switzerland and Cambridge, United Kingdom, 1–30.</source></mixed-citation></ref><ref id="B24"><mixed-citation xmlns:xlink="http://www.w3.org/1999/xlink" xlink:type="simple"><person-group><name name-style="western"><surname>Weddell</surname><given-names>HA</given-names></name></person-group> (<year>1855</year>)<source> Chloris Andina, vol 1. P.Bertrand, Paris, 1–231. </source>doi: <ext-link ext-link-type="uri" xlink:href="http://dx.doi.org/10.5962/bhl.title.217" xlink:type="simple">10.5962/bhl.title.217</ext-link></mixed-citation></ref></ref-list></tp:taxon-treatment>
