# Supplementary material for: Synopsis of Plazia Ruiz & Pav. (Onoserideae, Asteraceae), including a new species from northern Peru
Source: PhytoKeys. 2014 Jan 31;(34):1–13. doi: 10.3897/phytokeys.34.6151 (PMC3941065; doi:10.3897/phytokeys.34.6151)
Supplement: XML Treatment for Plazia robinsonii [file phytokeys.34.6151-treatment5.xml]

<!DOCTYPE tp:taxon-treatment
  PUBLIC "-//TaxonX//DTD Taxonomic Treatment Publishing DTD v0 20100105//EN" "tax-treatment-NSO.dtd">
<tp:taxon-treatment xmlns:tp="http://www.plazi.org/taxpub"><tp:treatment-meta><mixed-citation publication-type="journal"><person-group><name><surname>Dillon</surname><given-names>Michael O.</given-names></name><name><surname>Luebert</surname><given-names>Federico</given-names></name></person-group><article-title>Synopsis of <italic>Plazia</italic> Ruiz &amp; Pav. (Onoserideae, Asteraceae), including a new species from northern Peru</article-title><source>PhytoKeys</source><day>31</day><month>1</month><year>2014</year><volume>2014</volume><issue>34</issue><fpage>1</fpage><lpage>13</lpage><pub-id pub-id-type="doi">10.3897/phytokeys.34.6151</pub-id></mixed-citation></tp:treatment-meta><tp:nomenclature><label>4.</label><tp:taxon-name>
                        <tp:taxon-name-part taxon-name-part-type="genus">Plazia</tp:taxon-name-part>
                        <tp:taxon-name-part taxon-name-part-type="species">robinsonii</tp:taxon-name-part>
                    <object-id xmlns:xlink="http://www.w3.org/1999/xlink" xlink:type="simple">urn:lsid:ipni.org:names:77135762-1</object-id>
								<object-id xmlns:xlink="http://www.w3.org/1999/xlink" xlink:type="simple">http://species-id.net/wiki/Plazia_robinsonii</object-id>
								</tp:taxon-name><tp:taxon-authority>M.O. Dillon &amp; Sagást.</tp:taxon-authority><tp:taxon-status xmlns:xlink="http://www.w3.org/1999/xlink" xlink:type="simple">sp. nov.</tp:taxon-status><xref ref-type="fig" rid="F2">Figs 2</xref><xref ref-type="fig" rid="F3">, 3</xref></tp:nomenclature><tp:treatment-sec sec-type="Type."><title>Type.</title><p>PERU. La Libertad: Prov. Huamachuco, Pallar – Huaguil, carretera a Tayabamba, 3000 m, 23 Jun 1974, <italic>A. López M. &amp; A. Sagástegui A. 8123</italic> (holotype: HUT12930!, isotypes: F1863606!, US3266111!).</p></tp:treatment-sec><tp:treatment-sec sec-type="Diagnosis."><title>Diagnosis.</title><p>Plaziae confertae affinis, a qua foliis minoribus, capitulis majoribus et radiis 15–20 differt.</p></tp:treatment-sec><tp:treatment-sec sec-type="Description"><title>Description.</title><p>Shrubs to 1 m, the branches erect; stems lacking spines. Leaves simple, sessile, in whorls at branch tips; blades oblanceolate, 10–25 mm long, 1–3 mm wide, uninerved, adaxial and abaxial surfaces glabrous; margins entire. Capitulescences of solitary, terminal heads, sessile. Capitula heterogamous, radiate; involucres broadly campanulate, c. 25 mm wide, 30 mm in diameter; receptacles plane, glabrous; phyllaries 4–5-seriate, the outer ovate, 8–12 mm long, 4–6 mm wide, apically acuminate, the inner oblong 20–25 mm long, 4–5 mm wide, apically acute, ciliolate; ray florets 15–20, the corollas ligulate-bilabiate, whitish, the tube 4–5 mm long, the outer lip 4-nerved, 8–12 mm long, tridentate, the inner lip bifid; styles cylindric, glabrous, bifid, the branches short, inconspicuous; disc florets whitish, c. 40, the corollas tubular, actinomorphic, glabrous, the limb deeply 5-lobed, the lobes 5–8 mm long, c. 1/2 the length of the corolla, coiled; anthers linear, the terminal appendages lanceolate, fused into a column, truncate, the bases caudate; styles claviform, the branches short, rounded. Achenes [ray and disc] glabrous, 5-ribbed, 4–5 mm long; pappus of scabrid bristles, c. 15 mm long, isomorphic, pale yellow.</p><fig id="F2" position="float" orientation="portrait"><label>Figure 2.</label><caption><p><italic><tp:taxon-name>Plazia robinsonii</tp:taxon-name></italic> M.O. Dillon &amp; Sagást. (drawn from <italic>A. López M. &amp; A. Sagástegui A. 8123</italic>). <bold>A</bold> Flowering branch <bold>B</bold> External phyllary <bold>C</bold> Internal phyllary <bold>D</bold> Ligulate floret <bold>E</bold> Terminal portion of the style of ligulate florets <bold>F</bold> Stamen from ligulate floret <bold>G</bold> Disc floret <bold>H</bold> Stamen from disc floret <bold>I</bold> Achene.</p></caption><graphic xmlns:xlink="http://www.w3.org/1999/xlink" xlink:href="PhytoKeys-034-001-g002.jpg" position="float" orientation="portrait" xlink:type="simple"/></fig><fig id="F3" position="float" orientation="portrait"><label>Figure 3.</label><caption><p><italic><tp:taxon-name>Plazia robinsonii</tp:taxon-name></italic> M.O.Dillon &amp; Sagást. Photograph of the holotype collection of <italic>A. López M. &amp; A. Sagástegui A. 8123</italic> (HUT).</p></caption><graphic xmlns:xlink="http://www.w3.org/1999/xlink" xlink:href="PhytoKeys-034-001-g003.jpg" position="float" orientation="portrait" xlink:type="simple"/></fig></tp:treatment-sec><tp:treatment-sec sec-type="Distribution"><title>Distribution and conservation.</title><p>Known only from the type locality in an inter-Andean valley at around 3000 m (<named-content xmlns:xlink="http://www.w3.org/1999/xlink" content-type="dwc:verbatimCoordinates" xlink:type="simple">7°47.22'S, 77°52.27'W</named-content>). The entire area surrounding Huamachuco and the road east to Tayabamba has been intensely cultivated for many years and is now highly disturbed by human pressure with expanding cultivation. Only fragmented small pockets of original habitats remain, usually in steeper quebradas. This species has not been recollected for 40 years and should be considered “critically endangered” (<xref ref-type="bibr" rid="B23">IUCN 2001</xref>).</p></tp:treatment-sec><tp:treatment-sec sec-type="Discussion."><title>Discussion.</title><p>The duplicates of the type collection of this new species were originally distributed under the generic name <italic><tp:taxon-name>Diplostephium</tp:taxon-name></italic> <xref ref-type="bibr" rid="B11">Kunth (1818)</xref>, a member of the tribe Astereae. The overall morphology of the material does superficially resemble some members of <italic><tp:taxon-name>Diplostephium</tp:taxon-name></italic>, however, the bilabiate corollas, truncate style branches, and anther tails are typical for the Mutisieae not the Astereae. The new species was uncovered after the Flora of Peru treatment (<xref ref-type="bibr" rid="B7">Ferreyra 1995</xref>) was published and set aside for investigation. Only recently was the material encountered during routine filing, having been misplaced for nearly two decades.</p><p>The type locality is approximately 450 km north of its nearest congener, <italic><tp:taxon-name>Plazia conferta</tp:taxon-name></italic>, from near Tarma. Although the region where the original collections were made has been visited by numerous botanists, to our knowledge this species has not been recollected since 1974 when it was encountered by Abundio Sagástegui Alva and <!--PageBreak--><!--PageBreak--><!--PageBreak-->Arnaldo López Miranda. Casual efforts to find the plant again have not met with success. Given that the plant is quite showy and distinctive, it should not go undetected for long if it is indeed extant.</p></tp:treatment-sec><tp:treatment-sec sec-type="Etymology."><title>Etymology.</title><p>This species honors Dr Harold Robinson, Senior Research Curator at the National Herbarium, Smithsonian Institution. He suggested with his annotation of the US sheet, designated as an isotype, that this taxon was perhaps a new species of <italic><tp:taxon-name>Plazia</tp:taxon-name></italic>, and not an unusual <italic><tp:taxon-name>Diplostephium</tp:taxon-name></italic>, as had been suggested on the original label.</p></tp:treatment-sec><ref-list><ref id="B23"><mixed-citation xmlns:xlink="http://www.w3.org/1999/xlink" xlink:type="simple"><person-group><name name-style="western"><surname>IUCN</surname><given-names>Species Survival Commision</given-names></name></person-group> (<year>2001</year>)<source> IUCN Red List Categories and Criteria: Version 3.1. IUCN, Gland, Switzerland and Cambridge, United Kingdom, 1–30.</source></mixed-citation></ref><ref id="B11"><mixed-citation xmlns:xlink="http://www.w3.org/1999/xlink" xlink:type="simple"><person-group><name name-style="western"><surname>Kunth</surname><given-names>KS</given-names></name></person-group> (<year>1818</year>)<source><italic>Diplostephium</italic>. Nova Genera et Species Plantarum (folio ed) 4: 75, t. 335.</source></mixed-citation></ref><ref id="B7"><mixed-citation xmlns:xlink="http://www.w3.org/1999/xlink" xlink:type="simple"><person-group><name name-style="western"><surname>Ferreyra</surname><given-names>R</given-names></name></person-group> (<year>1995</year>)<article-title> Family Asteraceae: Part VI, Tribe Mutiseae.</article-title> In: <person-group><name name-style="western"><surname>Macbride</surname><given-names>JF et al</given-names></name></person-group>. <issue-title> Flora of Peru. Fieldiana Botany. N.S.</issue-title><volume>35</volume>: <fpage>1</fpage>-<lpage>101</lpage>.</mixed-citation></ref></ref-list></tp:taxon-treatment>
